# Supplementary material for: Multifaceted roles of LhWRKY44 in promoting anthocyanin accumulation in Asiatic hybrid lilies (Lilium spp.)
Source: Hortic Res. 2023 Aug 22;10(9):uhad167. doi: 10.1093/hr/uhad167 (PMC10535013; doi:10.1093/hr/uhad167)
Supplement: Web_Material_uhad167 [file web_material_uhad167.zip]

Archive with 11 entries (11 files):
- clean version-Supporting Figures.docx
- Figure S1.tif
- Figure S2.tif
- Figure S3.tif
- Figure S4.tif
- Figure S5.tif
- Figure S6.tif
- Figure S7.tif
- Figure S8.tif
- Figure S9.tif
- Supporting Tables.xlsx
