# Supplementary material for: Multifaceted roles of LhWRKY44 in promoting anthocyanin accumulation in Asiatic hybrid lilies (Lilium spp.)
Source: Hortic Res. 2023 Aug 22;10(9):uhad167. doi: 10.1093/hr/uhad167 (PMC10535013; doi:10.1093/hr/uhad167)
Supplement: Web_Material_uhad167 [file web_material_uhad167.zip › Supporting Tables.xlsx]

## Sheet: Sheet1
Table S1. Accession numbers
Genbank	Name
LhWRKY44	OP380462
LhPAL	AB699158
LhCHI	KJ784468
LhCHS	AB715424
LhF3’H	AB699162
LhF3H	AB699169
LhDFR	AB699165
LhANS	AB699166
LhUFGT	KX781249
LhGST	MK426728
LhMYBSPLATTER	MW719045
LhbHLH2	AB222076
LhWDR	MW509631
LhPH5	OQ121998
Table S2. Primers used for RT-qPCR.
Primers	Sequences (5’-3’)	Purposes
Lily-Action-F	GCATCACACCTTCTACAACG	RT-qPCR
Lily-Action-R	GAAGAGCATAACCCTCATAGA
qLhWRKY44-F	AGTGAGGTTCCTTGGTGGAATATAA
qLhWRKY44-R	GGAAATCTGAGAAGGACCTGAAAC
qLhPAL-F	CGACCATCTCACCCACAAGC
qLhPAL-R	GTGTATCTTTGCCGCCATTTT
qLhF3H-F	GGTGCCTTTGTCGTCAATCT
qLhF3H-R	AACTTCGGTGGGCTTCTTC
qLhMYBSPLATTER-F	GAGGCAGGGTTACAGGTT
qLhMYBSPLATTER-R	TGGGAAATAGGTGGTCTT
qLhPH5-F	TAGCAGCGTCTGTAGCGTCG
qLhPH5-R	TGTTTTCCCTGAACACAAGTATGAG
qLhGST-F	GGGTGGTGTTGGCAATCGT
qLhGST-R	CGGAATGAATGTAATGTCGGCTA
qLhSOD-F	GGGGTAAGTCCAGTAACACGAAC
qLhSOD-R	CCTTCGGCACATCCTCAAA
qLhNCED1-F	GAGTTGTTTGCTTTCCGTTACG
qLhNCED1-R	TTCCATCGGCTTCATTACCAT
qNtActin-F	GCTGAGAGATTCAGATGCCCA
qNtActin-R	GTGGATTCCAGCAGCTTCCAT
qNtF3H-F	ACAGGGTGAAGTGGTCCAAG
qNtF3H-R	CCTTGGTTAAGGCCTCCTTC
qNtDFR-F	TAAGAAGATGACAGGATGGATG
qNtDFR-R	TGGCGGTATGATGCTAATG
qNtUFGT-F	CAGTGCATTGGATGCCTTTT
qNtUFGT-R	CCAGCTCCATTAGGTCCTTG
qNtTT2-F	CCTACCCTTGGTACGCAAAA
qNtTT2-R	TGGTTTTGTTGGTCATGAGG
qNtIDOX-F	TGGCGTTGAAGCTCATACTG
qNtIDOX-R	TTTCAAGGGTGTCCCCAATA
qMdAction-F	ACACGGGGAGGTAGTGACAA
qMdAction-R	CCTCCAATGGATCCTCGTTA
qMdCHI-F	GCTACAAATGCGGTGATAG
qMdCHI-R	CGCCTCCACTACAACCTCC
qMdCHS-F	GGCAAGTGCTGTCGGATT
qMdCHS-R	CCCAAAGAAATAACCACAAG
qMdF3’H-F	TTGCGGATGGTGTCTCTGATG
qMdF3’H-R	GCCTCGTCCATGTTCAACTTCTC
qMdF3H-F	GCCGATCACCTACACCGAG
qMdF3H-R	GTACAAGAAGTGGGAAGGC
qMdDFR-F	GTTGAGGGAGATAGGGTTTGAG
qMdDFR-R	GGTAAATGTAAAACAATAGAGAGG
qMdANS-F	GGAGAAGATCATCCTTAAGCCA
qMdANS-R	CTAAGATATATCATACCAACTATGCC
qAtAction-F	AGCACTTGCACCAAGCAGCATG
qAtAction-R	ACGATTCCTGGACCTGCCTCATC
qAtKIN1-F	GCGAAAGATCAAACTCCCCA
qAtKIN1-R	TCCTTCTGTGTGTTTGGAAGA
qAtP5CS-F	TACACAGGCCCTCCAAGTGA
qAtP5CS-R	CTTGATTTGTCGCCGAATGT
qAtAP1-F	CACCAAATCCAGCATCCTTAC
qAtAP1-R	GTTCGAGATCATTCCTCCTCA
qAtSOC1-F	CGAGCAAGAAAGACTCAAGTGTTTAAGG
qAtSOC1-R	TTCATGAGATCCCCACTTTTCAGAGAG
qAtFT-F	CTTGGCAGGCAAACAGTGTATGCAC
qAtFT-R	GCCACTCTCCCTC TGACAATTGTAGA
c51332_g1-F	GGGTCATTCAAGGTGTAATAGTTCTC
c51332_g1-R	GGATGAAGAAACAGGGTGAAGC
c72124_g1-F	TCTTGATGTGAGGGTTGAGATAGTTG
c72124_g1-R	TACAGTGAGATGGAGCAGCGTTC
c39211_g1-F	ATTGATCACCAGTTACCCAAGAGC
c39211_g1-R	CTTAATAGATGCCACGAGAGCTGC
c85704_g1-F	AAGCTCTTGGGGAACAGGTGG
c85704_g1-R	GAATGAGTTTCTTGCTCAAGTGAGAGT
c110226_g1-F	GCAGGGATGGTTTGAGGCT
c110226_g1-R	CCTGGCAGGACTGCTAATGAC
c110226_g2-F	TTATATTCATGTACACCACAAAAAGGAT
c110226_g2-R	TAACGAAGATCAAGGGCTATTCC
c116256_g1-F	GATTTCCGTCATTCTCATGTTCG
c116256_g1-R	CAAGCTCTTGGGTAATAGGTGGTC
c109618_g1-F	AGGACCATCTGTTTCCGAGTAGTT
c109618_g1-R	GCTAAGGCAGGGTTGAATCG
c83048_g1-F	CACATTCGGTGCAGTCATCCA
c83048_g1-R	TTAGTTGTAACGCTCTGAAGTGCTCT
c236600_g1-F	AAGAAGGAAACGCCAAGATGC
c236600_g1-R	CATAATCCATCCCTGGCTCTGT
c115355_g2-F	GAAGGTTGATACTCGTGGTTTGAA
c115355_g2-R	TTGGCACAACAAAGAAGGTCG
c107538_g1-F	CTTACCCTTGACACTCCCTCGTT
c107538_g1-R	CTGGAAGTGCCGCAAGTATCTC
Table S3. Primers used for RACE and promoter genome walking.
Primers	Sequences(5’-3’)	Purposes
FL-LhWRKY44-F	CTACGCAGAATGATGGAG	Full length cloning
FL-LhWRKY44-R	TGAGCCCTGAGTACAGAC
5’-LhWRKY44-GSP1	GATCTGGAGTCTTCCCTTGAAGTAGG	5’RACE
5’-LhWRKY44-GSP2	TCGTCTCGGCAAGAGAATCTGTAGG
GeneRacerTM 5′ Primer	CGACTGGAGCACGAGGACACTGA
GeneRacerTM 5′ Nested primer	GGACACTGACATGGACTGAAGGAGTA
3’-LhWRKY44-GSP1	GTCGATGATGGCTTGCATAGGAGTA	3’RACE
3’-LhWRKY44-GSP2	AGGGCATCTGGCGATACAAGATC
GeneRacerTM 3′ Primer	GCTGTCAACGATACGCTACGTAACG
GeneRacerTM 3′ Nested primer	CGCTACGTAACGGCATGACAGTG
Sp1-LhWRKY44-R	GAGAGAGGCAGTTGTCCTTGAAA	Genome walking
Sp2-LhWRKY44-R	TCAGATGAACGAAAAATAGGCGA
Sp3-LhWRKY44-R	GATGGCTACTGTCGTCTCGGCAA
proPAL-F	AGATCTTTGATATATATGGAACCTATTTAAG	Promoters full length cloning
proPAL-R	GAGAGGAGTAGGAGGAGAAGAGGA
proF3H-F	AGATCTAGAAGCATCTTGAAGACTCTAC
proF3H-R	TGTTACCACCGTCCTTAGTTGC
proMYBSPLATTER-F	AGCAGAGATCACATGCTCAAGTGA
proMYBSPLATTER-R	AGATTCTATCATTGCCCAGGATTTA
proGST-F	GGGGAGGCTCTGAGATTGA
proGST-R	TGTTCAGAAAGGTTGAATCCTGTTAC
Table S4. Primers used for vectors construction.
Primers	Sequences (5’-3’)	Purposes
pBD-LhWRKY44-F	gtgcatttctatgtttggtgagcggATGCATGACTCAGAAAAGATTGCTG	Transcription activity
pBD-LhWRKY44-R	gacgacctgctaaacaggagctcTTAACCGAGCTTTCTCTCGTTCTTG
pc2300-LhWRKY44-F	ttggagaggacagggtacccggATGCATGACTCAGAAAAGATTGCTG	Subcellular localization and transient overexpression in lily
pc2300-LhWRKY44-R	ccatggtactagtgtcgactctagaACCGAGCTTTCTCTCGTTCTTGT
pc3301-LhWRKY44-F	cacgggggactcttgaccatggATGCATGACTCAGAAAAGATTGCTG	Arabidopsis transformation
pc3301-LhWRKY44-R	ggggaaattcgagctggtcaccTTAACCGAGCTTTCTCTCGTTCTTG
TRV2-LhWRKY44-F	aaatgtccgagtctgaggtaccCCTAAGCCTCAGCCTCCTAAGC	VIGS
TRV2-LhWRKY44-R	attaggaaggggaggttctagaTGATCCCGCTAGAATATGTTGCA
pRI101-LhWRKY44-F	acatatgcccgtcgaccccgggATGCATGACTCAGAAAAGATTGCTG	Apple calli
pRI101-LhWRKY44-R	cgcccttgctcaccatggatccACCGAGCTTTCTCTCGTTCTTGT
SK-LhWRKY44-F	cccccgggctgcaggaattcATGCATGACTCAGAAAAGATTGCTG	Transient overexpression in tobacco
SK-LhWRKY44-R	cgaggtcgacggtatcgataagcttTTAACCGAGCTTTCTCTCGTTCTTG
SK-LhMYBSPLATTER-F	cccccgggctgcaggaattcATGTTTCAAACGTTTATTGCCTCC
SK-LhMYBSPLATTER-R	cgaggtcgacggtatcgataagcttTTATTCAACTTCGGAATCATTCCAA
SK-LhbHLH2-F	cccccgggctgcaggaattcATGACTTTAGATACAATGGAGCCAC
SK-LhbHLH2-R	cgaggtcgacggtatcgataagcttTTACTGAGAGAAGATATAATGAATTGCTT
Luc-PALpro-F	tatcgaattcctgcagcccgggAGATCTTTGATATATATGGAACCTATTTAAG
Luc-PALpro-R	ggccgctctagaactagtggatccGAGAGGAGTAGGAGGAGAAGAGGA
Luc-F3Hpro-F	tatcgaattcctgcagcccgggGTCTATCATCCCAGCAGTTCTTGG
Luc-F3Hpro-R	ggccgctctagaactagtggatccTGGTGGCTGAGAGAGAGCGTC
Luc-MYBSPLATTERpro-F	tatcgaattcctgcagcccgggAGCAGAGATCACATGCTCAAGTGA
Luc-MYBSPLATTERpro-R	ggccgctctagaactagtggatccAGATTCTATCATTGCCCAGGATTTA
Luc-GSTpro-F	tatcgaattcctgcagcccgggGGGGAGGCTCTGAGATTGATG
Luc-GSTpro-R	ggccgctctagaactagtggatccTGTTCAGAAAGGTTGAATCCTGTTAC
pET32a-LhWRKY44-F	ggctgatatcggatccgaattcATGCATGACTCAGAAAAGATTGCTG	EMSA
pET32a-LhWRKY44-R	tcgagtgcggccgcaagcttACCGAGCTTTCTCTCGTTCTTGT
pBI121-LhWRKY44-F	atgaccatgattacgccaagcttTGTCGAGTGAGATGAAATATGAGTAGA	GUS assay
pBI121-LhWRKY44-R	gggactgaccacccggggatccTTTCCTGAAAACAATTATTGCTTATC
pAbAi-PALpro-F	agcttgaattcgagctcAGATCTTTGATATATATGGAACCTATTTAAG	Yeast one-hybrid assay
pAbAi-PALpro-R	gacagatccccgggtaccGAGAGGAGTAGGAGGAGAAGAGGA
pAbAi-F3Hpro-P1-F	agcttgaattcgagctcAGATCTAGAAGCATCTTGAAGACTCTACA
pAbAi-F3Hpro-P1-R	gacagatccccgggtaccTTGTTGAGAATCCGATACCGC
pAbAi-F3Hpro-P2-F	agcttgaattcgagctcAGGTCCAATGAATAAAAAAAATCAGGA
pAbAi-F3Hpro-P2-R	gacagatccccgggtaccATGCGCCGTGTCAATCGG
pAbAi-MYBSPLATTERpro-P1-F	agcttgaattcgagctcAGCAGAGATCACATGCTCAAGTG
pAbAi-MYBSPLATTERpro-P1-R	gacagatccccgggtaccTACTAAGAATGAGGAATTTGATCGG
pAbAi-MYBSPLATTERpro-P2-F	agcttgaattcgagctcACCAGAGAATCCCAGCGC
pAbAi-MYBSPLATTERpro-P2-R	gacagatccccgggtaccACCACGTGGCCCGACTT
pAbAi-MYBSPLATTERpro-P3-F	agcttgaattcgagctcGTGGGGGCTAAGAAGCTAGC
pAbAi-MYBSPLATTERpro-P3-R	gacagatccccgggtaccAAGTTGTATGTATGTGAAAGAAAATAATTT
pAbAi-GSTpro-P1-F	agcttgaattcgagctcGGGGAGGCTCTGAGATTGATG
pAbAi-GSTpro-P1-R	gacagatccccgggtaccTTGTTATGACCTCATTGCTCGTC
pAbAi-GSTpro-P2-F	agcttgaattcgagctcGAAAGCAGAAAGTAGAAGGGCAC
pAbAi-GSTpro-P2-R	gacagatccccgggtaccACTTGAGAGATATTTATCGAGTCCAAG
pAbAi-GSTpro-P3-F	agcttgaattcgagctcCTTTGTTTATCGTGTGGGATAGAAT
pAbAi-GSTpro-P3-R	gacagatccccgggtaccCCGTTCATAGATTCCTTAAATGACA
pAbAi-CHSpro-P1-F	agcttgaattcgagctcAGCCTGTCTCACCTCGTTGAC
pAbAi-CHSpro-P1-R	gacagatccccgggtaccAAGCTTACTGTTTTTTCTTTCAAATTAG
pAbAi-DFRpro-P1-F	agcttgaattcgagctcCAGGAGGAATAGAGTCGGCCTATT
pAbAi-DFRpro-P1-R	gacagatccccgggtaccATCACATTTTTGGCAGATGTTCAGA
pAbAi-DFRpro-P2-F	agcttgaattcgagctcCCCAGGTACAGTATTACTCTCATCT
pAbAi-DFRpro-P2-R	gacagatccccgggtaccAGGACTGCTATATAATGAATCTTGG
pAbAi-UFGTpro-P1-F	agcttgaattcgagctcCCCAGCAGTTCTTGGTTATC
pAbAi-UFGTpro-P1-R	gacagatccccgggtaccCAACTAGGGGAGGATAAGTC
pAbAi-UFGTpro-P2-F	agcttgaattcgagctcGAGCATTGTGCCAGTATCTG
pAbAi-UFGTpro-P2-R	gacagatccccgggtaccGCCGAGTCTGCTCATAAGCG
pAbAi-UFGTpro-P3-F	agcttgaattcgagctcAGCATCACGTGGTGAGTGTAG
pAbAi-UFGTpro-P3-R	gacagatccccgggtaccGTGGCTGAGAGAGAGCGTCGA
pGADT7-LhWRKY44-F	ggccatggaggccagtgaattcATGCATGACTCAGAAAAGATTGCTG
pGADT7-LhWRKY44-R	gcagctcgagctcgatggatccTTAACCGAGCTTTCTCTCGTTCTTG
pGBKT7-LhMYBSPLATTER-F	gaggaggacctgcatatggcATGTTTCAAACGTTTATTGCCTCC	Yeast two-hybrid assay
pGBKT7-LhMYBSPLATTER-R	caggtcgacggatccccgggTTCAACTTCGGAATCATTCCAAA
pGBKT7-LhbHLH2-F	gaggaggacctgcatatggcATGACTTTAGATACAATGGAGCCAC
pGBKT7-LhbHLH2-R	caggtcgacggatccccgggTTACTGAGAGAAGATATAATGAATTGCTT
pGBKT7-LhWDR-F	gaggaggacctgcatatggcATGGGCGCCAGCGCTG
pGBKT7-LhWDR-R	caggtcgacggatccccgggTCAAACCCGGAGTATCTGCAGC
P2YC-LhWRKY44-F	catttacgaacgatagttaattaaATGCATGACTCAGAAAAGATTGCTG	BiFC assay
P2YC-LhWRKY44-R	cactgccacctcctccactagtACCGAGCTTTCTCTCGTTCTTGT
P2YC-LhMYBSPLATTER-F	catttacgaacgatagttaattaaATGTTTCAAACGTTTATTGCCTCC
P2YC-LhMYBSPLATTER-R	cactgccacctcctccactagtTTCAACTTCGGAATCATTCCAAA
P2YN-LhMYBSPLATTER-F	catttacgaacgatagttaattaaATGTTTCAAACGTTTATTGCCTCC
P2YN-LhMYBSPLATTER-R	cactgccacctcctccactagtTTCAACTTCGGAATCATTCCAAA
P2YN-LhbHLH2-F	catttacgaacgatagttaattaaATGACTTTAGATACAATGGAGCCAC
P2YN-LhbHLH2-R	cactgccacctcctccactagtCTGAGAGAAGATATAATGAATTGCTTTC
P2YN-LhWDR-F	catttacgaacgatagttaattaaATGGATCCCGCCTCCGAGA
P2YN-LhWDR-R	cactgccacctcctccactagtAACCTTCAGAAGCTGCACTTTATTCC
cluc-LhWRKY44-F	tacgcgtcccggggcggtaccATGCATGACTCAGAAAAGATTGCTG	FLC assay
cluc-LhWRKY44-R	ttgtagtccatttgttggatccACCGAGCTTTCTCTCGTTCTTGT
cluc--LhMYBSPLATTER-F	tacgcgtcccggggcggtaccATGTTTCAAACGTTTATTGCCTCC
cluc--LhMYBSPLATTER-R	ttgtagtccatttgttggatccTTCAACTTCGGAATCATTCCAAA
nluc-LhMYBSPLATTER-F	acgggggacgagctcggtaccATGTTTCAAACGTTTATTGCCTCC
nluc-LhMYBSPLATTER-R	ttgtagtccatttgttggatccTTCAACTTCGGAATCATTCCAAA
nluc-LhbHLH2-F	acgggggacgagctcggtaccATGACTTTAGATACAATGGAGCCAC
nluc-LhbHLH2-R	ttgtagtccatttgttggatccCTGAGAGAAGATATAATGAATTGCTTTC
Table S5. Cis-acting elements of LhWRKY44 promoter.
Motif	Sequence	Function
AAGAA-motif	GAAAGAA
ABRE	TACGGTC	cis-acting element involved in the abscisic acid responsiveness
ARE	AAACCA	cis-acting regulatory element essential for the anaerobic induction
AT-rich element	ATAGAAATCAA	binding site of AT-rich DNA binding protein (ATBP-1)
AT~TATA-box	TATATA
CAAT-box	CAAT	common cis-acting element in promoter and enhancer regions
CARE	CAACTCCC
GT1-motif	GGTTAA	cis-acting element involved in light responsive
HD-Zip		element involved in differentiation of the palisade mesophyll cells
Gap-box	CAAATGAA(A/G)A	cis-acting element involved in light responsive
LAMP-element	CTTTATCA	cis-acting element involved in light responsive
MBS	CAACTG	MYB binding site involved in drought-inducibility
MRE	AACCTAA	MYB binding site involved in light responsiveness
MYC	CATTTG
MYB	CAACTG
P-box	CCTTTTG	gibberellin-responsive element
STRE	AGGGG
Sp1	GGGCGG	cis-acting element involved in light responsive
TATA-box	TATA	core promoter element around -30 of transcription start
TCA	TCATCTTCAT
TCT-motif	TCTTAC	cis-acting element involved in light responsive
WRE3	CCACCT
